# Supplementary material for: “Everything…Fell Apart Once COVID-19 Hit”—Leveraging the COVID-19 Response to Strengthen Public Health Activities toward Ending the HIV Epidemic: A Qualitative Study
Source: Int J Environ Res Public Health. 2022 Nov 18;19(22):15247. doi: 10.3390/ijerph192215247 (PMC9690919; doi:10.3390/ijerph192215247)
Supplement: Supplementary file 1 [file ijerph-19-15247-s001.zip]

Archive with 1 entries (1 files):
- ijerph-1986651-supplementary.pdf
